# Supplementary material for: Localizing Spectral Interactions in the Resting State Network Using the Hilbert–Huang Transform
Source: Brain Sci. 2022 Jan 21;12(2):140. doi: 10.3390/brainsci12020140 (PMC8870154; doi:10.3390/brainsci12020140)
Supplement: Supplementary file 1 [file brainsci-12-00140-s001.zip]

Archive with 1 entries (1 files):
- brainsci-1480875-supplementary.pdf
